# Supplementary material for: Genome-wide characterization and expression analysis of the CINNAMYL ALCOHOL DEHYDROGENASE gene family in Triticum aestivum
Source: BMC Genomics. 2024 Aug 29;25:816. doi: 10.1186/s12864-024-10648-w (PMC11363449; doi:10.1186/s12864-024-10648-w)
Supplement: Supplementary file 5 — Supplementary Material 5 [file 12864_2024_10648_MOESM5_ESM.xlsx]

## Sheet: Table S1
Species	Notes	Group	Number of CAD copies
Aegilops speltoides	BB wheat subgenome scaffold	Monocot	5
Aegilops tauschii	Tausch's goatgrass (D)	Monocot	11
Anasus comosus	Pineapple	Eudicot	5
Arabidopsis thaliana		Eudicot	9
Asparagus officinalis	Asparagus	Eudicot	6
Brachypodium distachyon		Monocot	7
Cicer arietinum	Chickpea	Eudicot	9
Citrus sinensis	Sweet oranges	Eudicot	6
Hordeum vulgare	Barley	Monocot	10
Linum usitatissimum	Flax	Eudicot	12
Musa acuminata	Banana	Monocot	9
Oropetium thomaeum	Resurrection grass	Monocot	5
Oryza sativa	Rice	Monocot	12
Panicum virgatum	Switchgrass	Monocot	15
Physcomitrella patens	Spreading earthmoss	Bryophyta	3
Picea abies	Norway spruce	Gymnosperm	10
Pinus taeda	Loblolly pine	Gymnosperm	10
Sorghum bicolor	Sorghum	Monocot	9
Spirodela polyrhiza	Duckweed	Monocot	4
Triticum aestivum	Bread wheat	Monocot	47
Triticum urartu	Red wild einkorn wheat (A)	Monocot	6
Zea mays	Maize	Monocot	6
Zostera marina	Common eelgrass	Monocot	4

## Sheet: Table S2
Subject Name	Gene Name	Protein Length (Amino Acids)	Molecular Weight (Kda)	Theoretical Isoelectric Point	Theoretical Charge	Predicted Localization	Localization Confidence Score
TraesCS6A02G173700	TaCAD-A1	360	38.55	5.83	-3.5	CY	0.7
TraesCS6B02G201600	TaCAD-B1	360	38.57	5.83	-3.5	CY	0.7
TraesCS6D02G162800	TaCAD-D1	360	38.63	6.04	-2.5	CY	0.7		CY	CYTOPLASM
TraesCS2A02G066400	TaCAD-A2-1	360	38.87	6.71	1.5	CY	0.7		CH	CHLOROPLAST
TraesCS2A02G066500	TaCAD-A2-2	360	38.87	6.71	1.5	CY	0.7		CHM	CHLOROPLAST MEMBRANE
TraesCS2B02G078600	TaCAD-B2-1	324	35.1	8.13	10	CY	0.7		N	NUCLEUS
TraesCS2B02G078700	TaCAD-B2-2	393	42.25	6.95	3.5	CH	0.7		ECS	EXTRACELLULAR SPACE
TraesCS2D02G064900	TaCAD-D2	358	38.61	6.71	1.5	CY	0.7		EMS	ENDOMEMBRANE SYSTEM
TraesCS2A02G070900	TaCAD-A3-1	359	38.62	6.07	-3	CY	0.7
TraesCS2B02G084500	TaCAD-B3-1	289	31.05	7.18	4	CY	0.7
TraesCS2B02G084600	TaCAD-B3-2	360	38.81	6.62	1	CY	0.7
TraesCS2D02G069800	TaCAD-D3	359	38.83	6.36	-1	CY	0.7
TraesCS2A02G424600	TaCAD-A4	369	38.29	6.95	3.5	CY	0.7
TraesCS2B02G444200	TaCAD-B4	362	37.56	7.27	5.5	N	1
TraesCS2D02G422400	TaCAD-D4	368	38.2	6.95	3.5	CH	0.7
TraesCS5A02G205600	TaCAD-A7	422	44.37	7.09	4.5	CHM	0.87
TraesCS5B02G202800	TaCAD-B7	356	44.24	6.76	2	CHM	0.82
TraesCS5D02G210700	TaCAD-D7	421	44.05	6.7	1.5	CHM	0.8
TraesCS5A02G205700	TaCAD-A8	356	37.39	6.08	-2	CY	0.7
TraesCS5B02G202700	TaCAD-B8	356	37.44	5.18	-5.5	CY	0.7
TraesCS5D02G210600	TaCAD-D8	356	37.31	5.37	-4.5	CY	0.7
TraesCS5A02G213900	TaCAD-A9	389	40.66	5.98	-3	CH	0.66
TraesCS5B02G209800	TaCAD-B9	356	37.05	6.22	-1.5	CY	0.7
TraesCS5D02G218100	TaCAD-D9	356	37.06	6.03	-2.5	CY	0.7
TraesCS6A02G369800	TaCAD-A10	365	38.89	6.86	2.5	CY	0.82
TraesCS6B02G406000	TaCAD-B10-1	366	38.92	6.86	2.5	CY	0.82
TraesCS6B02G406300	TaCAD-B10-2	365	38.74	7.22	4.5	CY	0.85
TraesCS6D02G353300	TaCAD-D10	365	38.81	6.7	1.5	CY	0.8
TraesCS6A02G370100	TaCAD-A11	356	37.88	7.9	7	CY	0.99
TraesCS6B02G406200	TaCAD-B11	366	39.13	7.85	7	CY	0.81
TraesCS6D02G353400	TaCAD-D11-1	368	39.02	7.42	5.5	CY	0.82
TraesCS6D02G353700	TaCAD-D11-2	366	39.05	7.19	4	CY	0.88
TraesCS7A02G350500	TaCAD-A12	371	39.43	7.45	6	CY	0.81
TraesCS7B02G232400	TaCAD-B12	377	39.88	7.18	4	CY	1
TraesCS7D02G328300	TaCAD-D12	410	43.36	7.45	6.5	CY	0.81
TraesCS7A02G183000	TaCAD-A13	357	37.21	5.9	-2.5	CH	0.67
TraesCS7D02G184500	TaCAD-D13-1	357	37.35	6.15	-1.5	CH	0.73
TraesCS7D02G184600	TaCAD-D13-2	202	20.97	7.18	2	N	1
TraesCS7A02G380100	TaCAD-A14	368	39.18	7.9	7.5	CY	0.61
TraesCS7B02G282100	TaCAD-B14	370	39.4	7.9	7.5	CY	0.63
TraesCS7D02G376600	TaCAD-D14	368	39.21	7.44	5.5	CY	0.65
TraesCS3A02G448400	TaCAD-A5	354	38.55	6.25	-2	CY	0.7
TraesCS3B02G484500	TaCAD-B5	354	38.5	6.37	-1	CY	0.7
TraesCS3D02G440900	TaCAD-D5	364	39.68	6.49	0	ECS	0.74
TraesCS3A02G448800	TaCAD-A6	356	38.68	6.8	2.5	CY	0.7
TraesCS3B02G485000	TaCAD-B6	354	38.47	6.94	3.5	CY	0.7
TraesCS3D02G441200	TaCAD-D6	426	46.87	7.67	9.5	EMS	0.96

## Sheet: Table S3
Subject Name	Gene Name	Gene Length (bp)	Transcript Length (bp)	Coding Sequence (bp)	Exons	Introns	Predicted Splice Variants
TraesCS6A02G173700	TaCAD-A1	4160	3772	1083	4	3	0
TraesCS6B02G201600	TaCAD-B1	3808	3378	1083	4	3	0
TraesCS6D02G162800	TaCAD-D1	4835	4233	1083	4	3	0
TraesCS2A02G066400	TaCAD-A2-1	1454	1083	1083	1	0	0
TraesCS2A02G066500	TaCAD-A2-2	1475	1475	1182	1	0	0
TraesCS2B02G078600	TaCAD-B2-1	1517	1083	1083	1	0	0
TraesCS2B02G078700	TaCAD-B2-2	1479	1077	1077	1	0	0
TraesCS2D02G064900	TaCAD-D2	1328	975	975	1	0	0
TraesCS2A02G070900	TaCAD-A3	1089	1089	870	3	2	0
TraesCS2B02G084500	TaCAD-B3-1	1685	1312	1083	3	2	0
TraesCS2B02G084600	TaCAD-B3-2	1679	1321	1080	3	2	0
TraesCS2D02G069800	TaCAD-D3	1771	1360	1080	3	2	0
TraesCS2A02G424600	TaCAD-A4	3472	3196	1110	4	3	0
TraesCS2B02G444200	TaCAD-B4	5563	5173	1089	5	4	2
TraesCS2D02G422400	TaCAD-D4	3444	2991	1107	4	3	0
TraesCS5A02G205600	TaCAD-A7	2122	1787	1269	3	2	0
TraesCS5B02G202800	TaCAD-B7	1636	1343	1071	4	3	0
TraesCS5D02G210700	TaCAD-D7	1710	1338	1071	4	3	0
TraesCS5A02G205700	TaCAD-A8	1611	1307	1071	4	3	0
TraesCS5B02G202700	TaCAD-B8	2560	2337	1266	3	2	0
TraesCS5D02G210600	TaCAD-D8	5287	2890	1266	3	2	0
TraesCS5A02G213900	TaCAD-A9	1599	1377	1170	3	2	3
TraesCS5B02G209800	TaCAD-B9	1938	1374	1071	5	4	3
TraesCS5D02G218100	TaCAD-D9	2031	1366	1071	4	3	2
TraesCS6A02G369800	TaCAD-A10	6015	5658	1098	4	3	0
TraesCS6B02G406000	TaCAD-B10-1	4540	4265	1101	4	3	0
TraesCS6B02G406300	TaCAD-B10-2	5008	1107	1107	4	3	0
TraesCS6D02G353300	TaCAD-D10	4758	4302	1098	4	3	2
TraesCS6A02G370100	TaCAD-A11	4152	3770	1098	4	3	0
TraesCS6B02G406200	TaCAD-B11	6706	6488	1071	4	3	0
TraesCS6D02G353400	TaCAD-D11-1	5057	4759	1101	4	3	0
TraesCS6D02G353700	TaCAD-D11-2	6248	5874	1101	4	3	0
TraesCS7A02G350500	TaCAD-A12	3808	3419	1116	4	3	0
TraesCS7B02G232400	TaCAD-B12	3786	3396	1134	4	3	0
TraesCS7D02G328300	TaCAD-D12	3420	3135	1233	3	2	2
TraesCS7A02G183000	TaCAD-A13	1695	1175	1074	2	1	0
TraesCS7D02G184500	TaCAD-D13-1	1619	1167	1074	2	1	0
TraesCS7D02G184600	TaCAD-D13-2	701	701	609	2	1	0
TraesCS7A02G380100	TaCAD-A14	2807	2420	1107	4	3	0
TraesCS7B02G282100	TaCAD-B14	2580	2333	1113	4	3	0
TraesCS7D02G376600	TaCAD-D14	2600	2302	1107	4	3	0
TraesCS3A02G448400	TaCAD-A5	2598	2125	1065	7	6	0
TraesCS3B02G484500	TaCAD-B5	2809	2236	1065	7	6	0
TraesCS3D02G440900	TaCAD-D5	2142	2142	1095	6	5	0
TraesCS3A02G448800	TaCAD-A6	3439	2776	1071	8	7	0
TraesCS3B02G485000	TaCAD-B6	2828	2277	1065	7	6	0
TraesCS3D02G441200	TaCAD-D6	3204	2512	1281	6	5	0

## Sheet: Table S4
Name	Sequence	Tm
TaCAD_A1_qPCR_F	CTGTTAATCCGGCCTTAAGGAC	61.1
TaCAD_A1_qPCR_R	AGCGGTTGAAAGTGATGGGA	62.9
TaCAD_B1 qPCR_F3	GCCGGGAAAAAGAGAGAGAG	60.5
TaCAD_B1_qPCR_R2	ATTGAGGCCGGATTTTTCATAC	61.3
TaCAD_D1_qPCR_F	AGATGGCCATTAAGCAACAATCC	63.4
TaCAD_D1_qPCR_R	ACACTTCATCCTTTGGTGCCT	60.9
qGAPDH_F	TGTCCATGCCATGACTGCAA	64.7
qGAPDH_R	CCAGTGCTGCTTGGAATGATG	64

## Sheet: Table S5
Subject Name	Gene Name	# of Promoter CpG Islands	Length	Location	# of Gene Body CpG Islands	Length	Location
TraesCS6A02G173700	TaCAD-A1	0	0	0	3	632, 269, 819	(49..680), (1888..2156), (3203..4021)
TraesCS6B02G201600	TaCAD-B1	0	0	0	4	336, 203, 276, 737	(49..384), (402..604), (1913..2188), (2804..3540)
TraesCS6D02G162800	TaCAD-D1	0	0	0	3	588, 268, 738	(49..636), (2685..2952), (3652..4389)
TraesCS2A02G066400	TaCAD-A2-1	1	355	(114..468)	1	1154	(51..1204)
TraesCS2A02G066500	TaCAD-A2-2	1	355	(76..430)	1	1124	(49..1172)
TraesCS2B02G078600	TaCAD-B2-1	1	759	(695..1453)	1	1140	(50..1189)
TraesCS2B02G078700	TaCAD-B2-2	0	0	0	1	1153	(50..1202)
TraesCS2D02G064900	TaCAD-D2	1	218	(461..678)	1	1141	(49..1189)
TraesCS2A02G070900	TaCAD-A3	2	215, 206	(50..264), (842..1047)	2	736, 218	(119..854), (1272..1489)
TraesCS2B02G084500	TaCAD-B3-1	1	291	(700..990)	1	641	(49..689)
TraesCS2B02G084600	TaCAD-B3-2	1	242	(431..672)	1	699	(133..831)
TraesCS2D02G069800	TaCAD-D3	1	254	(524..777)	3	769, 215, 263	(121..889), (896..1110), (1204..1466)
TraesCS2A02G424600	TaCAD-A4	1	223	(1801..2023)	3	381, 1019, 328	(49..429), (1947..2965), (3035..3362)
TraesCS2B02G444200	TaCAD-B4	3	360, 482, 247	(495..854), (894..1375), (1420..1666)	4	369, 219, 908, 309	(49..417), (996..1214), (1812..2719), (2788..3096)
TraesCS2D02G422400	TaCAD-D4	0	0	0	4	559, 230, 939, 303	(49..607), (1164..1393), (1986..2924), (3007..3309)
TraesCS5A02G205600	TaCAD-A7	2	666, 303	(1021..1686), (1729..2031)	2	395, 1096	(50..444), (842..1937)
TraesCS5B02G202800	TaCAD-B7	2	202, 274	(359..560), (1751..2024)	1	1454	(50..1503)
TraesCS5D02G210700	TaCAD-D7	3	361, 333, 295	(364..724), (743..1075), (1729..2023)	1	1439	(50..1488)
TraesCS5A02G205700	TaCAD-A8	2	233, 394	(544..776), (794..1187)	1	1251	(212..1462)
TraesCS5B02G202700	TaCAD-B8	2	610, 284	(786..1395), (1492..1775)	2	310, 1079	(50..359), (1369..2447)
TraesCS5D02G210600	TaCAD-D8	2	296, 230	(164..459), (1830..2059)	2	419, 1083	(50..468), (1969..3051)
TraesCS5A02G213900	TaCAD-A9	3	238, 901, 266	(161..398), (447..1347), (1742..2007)	1	1442	(49..1490)
TraesCS5B02G209800	TaCAD-B9	3	200, 241, 312	(48..247), (446..686), (991..1302)	2	526, 1091	(99..624), (631..1721)
TraesCS5D02G218100	TaCAD-D9	3	275, 307, 245	(390..664), (969..1275), (1986..2230)	2	369, 1300	(49..417), (422..1721)
TraesCS6A02G369800	TaCAD-A10	1	291	(1701..1991)	4	410, 210, 558, 243	(49..458), (2069..2278), (4545..5102), (5508..5750)
TraesCS6B02G406000	TaCAD-B10-1	1	328	(1728..2055)	3	377, 556, 281	(49..425), (3101..3656), (4127..4407)
TraesCS6B02G406300	TaCAD-B10-2	4	344, 243, 458, 306	(267..610), (995..1237), (1473..1930), (1933..2238)	4	554, 403, 582, 265	(49..602), (2202..2604), (2901..3482), (4337..4601)
TraesCS6D02G353300	TaCAD-D10	2	420, 326	(538..957), (1816..2141)	3	403, 364, 287	(49..451), (2318..2681), (3712..3998)
TraesCS6A02G370100	TaCAD-A11	2	253, 317	(1185..1437), (1696..2012)	4	324, 251, 334, 253	(48..371), (2962..3212), (3226..3559), (6343..6595)
TraesCS6B02G406200	TaCAD-B11	1	249	(1774..2022)	2	390, 233	(48..437), (4626..4858)
TraesCS6D02G353400	TaCAD-D11-1	1	293	(1651..1943)	5	243, 544, 263, 552, 240	(47..289), (389..932), (1010..1272), (3712..4263), (4713..4952)
TraesCS6D02G353700	TaCAD-D11-2	3	498, 616, 327	(256..753), (999..1614), (1703..2029)	2	1466, 292	(697..2162), (5689..5980)
TraesCS7A02G350500	TaCAD-A12	2	874, 303	(843..1716), (1745..2047)	3	419, 685, 258	(50..468), (2305..2989), (3311..3568)
TraesCS7B02G232400	TaCAD-B12	1	276	(1792..2067)	3	506, 651, 411	(50..555), (2305..2955), (3153..3563)
TraesCS7D02G328300	TaCAD-D12	1	290	(1771..2060)	3	451, 706, 413	(50..500), (1983..2688), (2885..3297)
TraesCS7A02G183000	TaCAD-A13	2	330, 240	(553..882), (893..1132)	1	1291	(90..1380)
TraesCS7D02G184500	TaCAD-D13-1	1	724	(660..1383)	1	1261	(50..1310)
TraesCS7D02G184600	TaCAD-D13-2	0	0	0	1	505	(141..645)
TraesCS7A02G380100	TaCAD-A14	1	296	(263..558)	3	321, 751, 329	(50..370), (1320..2070), (2235..2563)
TraesCS7B02G282100	TaCAD-B14	1	263	(1414..1676)	3	281, 625, 301	(49..329), (1190..1814), (2127..2427)
TraesCS7D02G376600	TaCAD-D14	1	237	(1810..2046)	3	304, 744, 286	(50..353), (1196..1939), (2155..2440)
TraesCS3A02G448400	TaCAD-A5	4	291, 261, 231, 258	(929..1219), (1231..1491), (1497..1727), (1794..2051)	0	0	0
TraesCS3B02G484500	TaCAD-B5	3	230, 213, 355	(572..801), (813..1025), (1886..2240)	0	0	0
TraesCS3D02G440900	TaCAD-D5	2	319, 347	(124..442), (1501..1847)	0	0	0
TraesCS3A02G448800	TaCAD-A6	1	538	(1886..2423)	1	376	(48..423)
TraesCS3B02G485000	TaCAD-B6	2	721, 450	(48..768), (1716..2165)	0	0	0
TraesCS3D02G441200	TaCAD-D6	2	612, 422	(757..1368), (1926..2347)	1	394	(49..442)

## Sheet: Table S6
Percent (%) identity of class I TaCAD cDNA, NCBI nBLAST
	TaCAD-A1	TaCAD-B1	TaCAD-D1
TaCAD-A1	100	-	-
TaCAD-B1	94.6	100	-
TaCAD-D1	94.89	94.86	100
