# Supplementary material for: Genome-wide characterization and expression analysis of the CINNAMYL ALCOHOL DEHYDROGENASE gene family in Triticum aestivum
Source: BMC Genomics. 2024 Aug 29;25:816. doi: 10.1186/s12864-024-10648-w (PMC11363449; doi:10.1186/s12864-024-10648-w)
Supplement: Supplementary file 6 — Supplementary Material 6 [file 12864_2024_10648_MOESM6_ESM.xlsx]

## Sheet: Class I CADs
Gene ID	Common name	Species	Notes
AE.SPELTOIDES.r1.6BG0542090	AesCAD1	Aegilops speltoides	BB wheat subgenome scaffold
AET6Gv20438400	AetCAD1	Aegilops tauschii	Tausch's goatgrass (D)
Aco030435.1	AcoCAD1	Anasus comosus	Pineapple
At3g19450	AtCAD4/AtCAD-C	Arabidopsis thaliana
At4g34230	AtCAD5/AtCAD-D	Arabidopsis thaliana
evm.model.AsparagusV1_05.3225	AsoCAD1	Asparagus officinalis	Asparagus
Bradi3g06480	BdCAD1	Brachypodium distachyon
Ca_05606	CaCAD1	Cicer arietinum	Chickpea
orange1.1g018382m	CsCAD1	Citrus sinensis	Sweet oranges
HORVU6Hr1G035420.1	HvCAD1	Hordeum vulgare	Barley
Lus10014104	LuCAD5/LuCAD1A	Linum usitatissimum	Flax
Lus10019811	LuCAD6/LuCAD1B	Linum usitatissimum	Flax
GSMUA_Achr4T12970_001	MaCAD1	Musa acuminata	Old school banana
Oropetium_20150105_18428A	OtCAD1	Oropetium thomaeum	Resurrection grass
Oropetium_20150105_15815A	OtCAD2	Oropetium thomaeum	Resurrection grass
LOC_Os0s02g09490	OsCAD2	Oryza sativa	Rice
Pavir.1NG083600	PviCAD2	Panicum virgatum	Switchgrass
Pavir.1KG093600	PviCAD1	Panicum virgatum	Switchgrass
Pavir.4NG245600	PviCAD4	Panicum virgatum	Switchgrass
Pavir.4KG333700	PviCAD3	Panicum virgatum	Switchgrass
Pp3c2_10530V3	PpCAD1	Physcomitrella patens	Spreading earthmoss
MA_104401g0010	PiaCAD1	Picea abies	Norway spruce
MA_3162g0010	PiaCAD2	Picea abies	Norway spruce
MA_52972g0010	PiaCAD3	Picea abies	Norway spruce
PITA_000002866	PitaCAD1	Pinus taeda	Loblolly pine
PITA_000045014	PitaCAD2	Pinus taeda	Loblolly pine
Sobic.002G195400	SbCAD4	Sorghum bicolor	Sorghum
Sobic.004G071000	SbCAD2	Sorghum bicolor	Sorghum
Spipo12G0004300	SpCAD1	Spirodela polyrhiza	Duckweed
TraesCS6A02G173700	TaCAD-A1	Triticum aestivum	Bread wheat
TraesCS6B02G201600	TaCAD-B1	Triticum aestivum	Bread wheat
TraesCS6D02G162800	TaCAD-D1	Triticum aestivum	Bread wheat
TuG1812G0600001729	TuCAD1	Triticum urartu	Red wild einkorn wheat (A)
GRMZM5G844562	ZmCAD2	Zea mays	Maize
Zosma195g00200	ZomCAD1	Zostera marina	Common eelgrass

## Sheet: TaCAD_Genbank
TaCAD Genbank ID
BankIt2844730 TaCAD-A1 PP967046
BankIt2844730 TaCAD-B1 PP967047
BankIt2844730 TaCAD-D1 PP967048
BankIt2844730 TaCAD-A2-1 PP967049
BankIt2844730 TaCAD-A2-2 PP967050
BankIt2844730 TaCAD-B2-1 PP967051
BankIt2844730 TaCAD-B2-2 PP967052
BankIt2844730 TaCAD-D2 PP967053
BankIt2844730 TaCAD-A3 PP967054
BankIt2844730 TaCAD-B3-1 PP967055
BankIt2844730 TaCAD-B3-2 PP967056
BankIt2844730 TaCAD-D3 PP967057
BankIt2844730 TaCAD-A4 PP967058
BankIt2844730 TaCAD-B4 PP967059
BankIt2844730 TaCAD-D4 PP967060
BankIt2844730 TaCAD-A5 PP967061
BankIt2844730 TaCAD-B5 PP967062
BankIt2844730 TaCAD-D5 PP967063
BankIt2844730 TaCAD-A6 PP967064
BankIt2844730 TaCAD-B6 PP967065
BankIt2844730 TaCAD-D6 PP967066
BankIt2844730 TaCAD-A7 PP967067
BankIt2844730 TaCAD-B7 PP967068
BankIt2844730 TaCAD-D7 PP967069
BankIt2844730 TaCAD-A8 PP967070
BankIt2844730 TaCAD-B8 PP967071
BankIt2844730 TaCAD-D8 PP967072
BankIt2844730 TaCAD-A9 PP967073
BankIt2844730 TaCAD-B9 PP967074
BankIt2844730 TaCAD-D9 PP967075
BankIt2844730 TaCAD-A12 PP967076
BankIt2844730 TaCAD-B12 PP967077
BankIt2844730 TaCAD-D12 PP967078
BankIt2844730 TaCAD-A10 PP967079
BankIt2844730 TaCAD-B10-1 PP967080
BankIt2844730 TaCAD-B10-2 PP967081
BankIt2844730 TaCAD-D10 PP967082
BankIt2844730 TaCAD-A11 PP967083
BankIt2844730 TaCAD-B11 PP967084
BankIt2844730 TaCAD-D11-1 PP967085
BankIt2844730 TaCAD-D11-2 PP967086
BankIt2844730 TaCAD-A13 PP967087
BankIt2844730 TaCAD-D13-1 PP967088
BankIt2844730 TaCAD-D13-2 PP967089
BankIt2844730 TaCAD-A14 PP967090
BankIt2844730 TaCAD-B14 PP967091
BankIt2844730 TaCAD-D14 PP967092

## Sheet: Aegilops speltoides
>AE.SPELTOIDES.r1.2BG0092800
MEVTPNHTQAVSGWAAMEPSGKLVPFAFKRRENGVDDVTIKVHYCGMCHTDLHFINNDWGITMYPVVPGHEITGVVTRVGANVSGFRPGDRVGVGCIAASCLDCDHCRRSEENYCDKVALTYNGIFWDGSVTYGGYSNMLVAHKRFLVRIPDALPLDAAAPLLCAGITVYSPMKQHGMLLGEPGRRLGVVGLGGLGHVAVKFGKAFGLKVTVISTSPAKEREARESLKADDFVLSTDERQMQGMARSLDYVIDTVSAQHSLGPILELLKVNGKLVLVAAPDKPVELPSFPLIFGKRTVSGSMTGGMKETQEMMDLCGEHGITANIELVSTDGINDALARLARNDVRYRFVVDVAGTGSRL
>AE.SPELTOIDES.r1.3BG0288460
MAAESETESCNCSAWAAKDSSGVLSPHSFNRRAVRHDDVSLRITHCGVCYADVQWTRNLHHDSVYPLVPGHEIAGVVTEVGSDVKGFKLGDHVAVGTYINSCRDCDNCSSLLENHCSNFVFTFNGVDTDGTVTKGGYSTHIVVHERYCYKIPDGYPLDKAAPLACAGITVYTPMIRHNMNQPGKSLGVIGLGGLGHMAVKFGKAFGLNVTVLSTSESKRDEAINLLGADNFVVSSDKNQMESLENSLDFIVDTASGDHPFDPYLALLKVHGLMALVGFPGEIRVHPATLNLGARTLSGSVVGGTKDTQEMINFCAANKIYPDIEVIKIDYINEALERLVNRDVKYRFVIDIESSFK*
>AE.SPELTOIDES.r1.5BG0433700
MALGRHEILGVVTSVGSGVSKFKAGDTVGVGYFVGSCRSCESCGNGYENYCSGMVLTSNGIDPEHGGAVTQGGFSDVMLVNEDYVVRVPDGLPLDKAAPLLCAGVTVYSPMMRFGLNAPGKHLGVVGLGGLGHVAVKFGKAFGMRVTVISTSPGKREEALERLGADEFLVSRDPEQMQAAVGTMDGILDTVSAWHPISPLFALMKPMGQMVFVGGPTKPLELPAYAIVPGGKGIAGNCVGGIRDCQAMLEFAAKHGITAEVEVIKMDYVNTALERLAKNDVRYRFVIDVAGSLGSTS
>AesCAD1
MGSVDASETTVTGWAARDATGHLSPYTYTLRKTGPEDVVLKVKYCGICHTDVHQVKNDLGASKYPMVPGHEVVGEVVEVGPEVSKFRAGDVVGVGVIVGCCRDCRPCKANVEQYCNKKIWSYNDVYTDGKPTQGGFASAMVVDQKFVVKIPAGLAPEQAAPLLCAGVTVYSPLKHFGLMTPGLRGGILGLGGVGHMGVKVAKSMGHHVTVISSSNKKRAEAMDDLGADAYLVSSDADQMAVAADSLDYIIDTVPVKHPLEPYLALLKMDGKLVLMGVIAEPLSFVSPMVMLGRKTITGSFIGSMDETEEVLQFCVDKGLTSQIEVVKMDYVNQAFERLERNDVRYRFVVDVGGSNIEDAA
>AE.SPELTOIDES.r1.7BG0661740
MAPTAAEQSQQHTRKAVGLAARDVSGHLAPLAITRRSTGDDDVVIKILYCGICHSDLHSIKNDWKDATYPVIPGHEIAGEVTEAGKNVTRFKAGDRVGVGCMVNSCQSCESCDKGFENHCPGMIFTYNRVDRDGTFTYGGYSSMVVVHERFVVRFPDAMPLDKGAPLLCAGITVYSPMKYHGLNAPGMHLGVLGLGGLGHVAVKFGKAFGMKVTVISSSPGKKQEALERLGADAFVVSKNADEMKAATSTMDGIINTVSANIPMAPLFGLLKPNGKMVMVGLPEKPVEVPPFALVAKNKTLAGSFIGGMRDTQEMLDLAAKHGVTADIEVISAEYVNTAMERLAKADVRYRFVIDIGNTLDKAAPAAE

## Sheet: Aegilops tauschii 
>AET3Gv20993200
MEVTPNHTQAVSGWAAMEPSGEVVPFAFKRRENGVDDVTIKVHYCGMCHTDLHFINNDWGITMYPLVPGHEITGVVTRVGANVSGFRPGDRVGVGCIAASCLDCDHCRRSEENYCDKVALTYNGIFWDGSVTYGGYSSMLVAHKRFLVRIPDALPLDAAAPLLCAGITVYSPMKQHGMLQAGRRLGVVGLGGLGHVAVKFGKAFGLKVTVISTSPAKEREARESLKADDFVLSTDEKQMQAMARSLDYVIDTVSAQHSLGPILELLKVNGKLVLVAAPDKPVELPSFPLIFGKRTVSGSMTGGMKETQEMMDLCGEHGITADIELVSTDGINDALARLARNDVRYRFVVDVAGSGSRL
>AET3Gv20993500
MNRRSTVDAALSWLRHCCLLNLIYLVICILVNWSKCLAYKRNGSCYKLHNLITPFWLTICCFLQFSCLAGMAAESQTESGNCSAWAAKDPSGVLSPHSFNRRTVRHDDVSLRITHCGVCYADVIWTKNRHNDSVYPLVPGHEIAGVVTEVGSDVKGFKLGDHVAVGTYVNSCRDCDNCNSFLENHCSKFVFTFNGVDTDGTVTKGGYSSHIVVHERYCYKIPDGYPLEKAAPLVCAGITVYTPMMRHNMKQPGKSLGVVGLGGLGHMAVKFGKAFGLKVTVLSTSESKRDEAISLLGADNFVVSSDIRQMESLKNSLDFIVDTASGDHPFDPYLALLKVGGIMALVGFPGEIRVHPATLNLGARTLSGSVTGGTKDTQEMINFCTANKIYPDIELIKID…
>AET5Gv20499200
MEKGTPAIGWAARDDSGLLSPYSFSRRVPKDDDVTIKVLFCGICHTDLHIAKNEWGNALYPIVPGHEIVGIVTDVGPGVKSFKAGDTVGVGYFLDSCRSCDTCSKGYENYCPTLVLTSNGVDYDGATTQGGFSDVLVVNQDYVLRVPESLSLAGAAPLLCAGVTVYSPMMQYGLNAPGKHLGVVGLGGLGHMAVKFGKAFGMTVTVISSSPRKREEALERLGADAFLVSRDAEQMKAAAGTMDGIIDTVSAGHPLVPLLELLKPMGQMVVVGAPSEPLALPAYAIIGGGKRVAGNGVGSVSSCQAMLDFAGKHGITADVEVVKMDYVNTAVERLEKNDVRYRFVIDVAGSQLDAAA
>AET5Gv20499700
MSHHFHLSSSVLPLSFFPGELGARFSPAEPRPLASSGGVAVASSSRALRPHMAKAVAKEAGAQEAAQGSAALGWAARDASGVLSPFDFSRRAQKDDDVTIKVLYCGICHTDLYTIKNEWGTAMYPVVPGHEILGVVTSVGSGVSKFKAGDTVGVGYFVGSCRSCECCGNGYENYCSGMVLTSNGIDPEHGGAVTQGGFSDVMLVNEDYVVRVPDGLPLDKAAPLLCAGVTVYSPMMRFGLNAPGKHLGVVGLGGLGHVAVKFGKAFGMRVTVISTSPGKREEALERLGADEFLVSRDAEQMQAAVGTMDGILDTVSAWHPISPLFALMKPMGQMVFVGGPTKPLELPAYAIVPGGKGIAGNCVGGIRDCQAMLEFAAKHGITAEVEVIKMDYVNTALER…
>AET5Gv20516600
MAKGMPAVGWAARDTSGVLSPYSFSRRSSSSIHSVPVPIMPLCFLRQSDEFPYVMHDSRALKDDDVTIKVLFCGLCHTDLHIAKNEWGNALYPVVPGHEIVGVVTDVGPGVKNFKAGDTVGVGYFIDSCRSCVSCGSGHENHCPTLVLTSNAVDYDGATTQGGFSDVLVVDQGYVVRVPEGLPLDGAAPLLCAGVTVYSPMMEFGLNAPGKHLGVVGLGGLGHMAVKFGKAFGMTVTVISSSPRKREEAVERLGADAFLVSQDSEQMKAAAGTMDGIIDTVSAGHPIVPLLELLKPRGQLVVVGAPSTPLELPAYAIIGGGKRVAGNLVGSVASCQAMLDFAGKHGITADVEVVKMDYVNTAVERLERNDVRYRFVIDVAGSQLGAAA
>AetCAD1
GKRDKHLNKRSKKQKETGRTIATEDRSAVSFLASGNPPHQLSPLAALYSSATLPSIPYHYRVSRQRQVQVLPNPRIPRPRLLPLPQQQEMGSVDASETTVTGWAARDATGHLSPYRYTLRKTGPEDVVLKVKYCGICHTDVHQVKNDLGASKYPMVPGHEVVGEVVEVGPEVSKFRAGDVVGVGVIVGCCRDCRPCKANVEQYCNKKIWSYNDVYTDGKPTQGGFASAMVVDQKFVVKIPAGLAPEQAAPLLCAGVTVYSPLKHFGLMTPGLRGGILGLGGVGHMGVKVAKSMGHRVTVISSSNKKRAEAMDDLGADAYLVSSDTDQMAAAADSLDYIIDTVPAKHPLEPYLALLKMDGKLVLMGVIAEPLSFVSPMVMLGRKTITGSFIGSMDETEEV…
>AET6Gv20910600
MAPTAAEQHTRKAVGLAARDASGHLSPLAITRRGTGDDDVVIKILYCGICHSDLHSIKNEWKNGRYPMVPGHEIAGEVAEVGKNVTKFKTGDRVGVGCMVNSCQSCESCNKGFENHCPGIIPTYNLVDLDGTITYGGYSSMVVVHERFVVRFPDTIPLDKGAPLLCAGITVYSPMKYHGLNVPGMHLGVLGLGGLGHVAVKFGKAFGMKVTVISSSPGKKQEALERLGADAFIVSKSADEMKAAMSSMDGIINTVSANIPMAPLLRLLKPNGKMILVGLPEKPMEISPFALVAANKTLAGSCIGGMRDTQEMLDLAAKHDVTADIEVIGAEYVNTAMERLAKADVRYRFVIDIGNTLDKAAPAAVAAE
>AET6Gv20910800
RTSSASVRMAPTAAEQHTRKAVGLAARDASGHLSPLAITRRSTGDDDVVIKILYCGICHSDLHSIKNDWKNAKYPMVPGHEITGEVNEVGKNVTKFKTGDRVGVGCMVNSCQSCESCNKGFENLCLGIIPTYNLVDLDGTITYGGYSSMVVVHERFVVRFPDTIPLEKGAPLLCAGITVYSPMKYHGLNIPGMHLGVLGLGGLGHVAVKFGKAFGMKVTVISSSPGKKQEALERLGADAFIVGKNDEEMKAAMSTMDGIINTVSANIPMAPLLGLLKPNGKMIMVGLPEKPMEIPPFALVATNKTLAGSLIGGMRDTQEMLDLAAKHNVTADIEVIGAEYVNTAMERLAKADVRYRFVIDIGNTLDKEDS
>AET7Gv20471100
LNERHGRIKERAMAQESKPALGWAARDASGLLSPYSFSRRFTSPSHVDVVVVLASDSVVRTELSWLSFHFRVQKEDDVTIRVLFCGICHTDLHVAKNEWGNAMYPIVPGHEIVGVVTGVGRGVRGFKAGDRVGVGSFVGSCRACESCVKGYENNCPALLLTCNGVDCDGATTQGGFADVLVVNQDYVLRVPEGLPPAGAAPLLCAGVTGYSPMVQYGLNAPGMLLGVVGLGGLGHMAVKFGKAFGMTVTVISSSPRKRAEAVERLGADNFLVRHDAEEMKAAAGTMDGIIDTVSAGHQLLPLLELLKPMGQMVLVGVPTEPMVLPASAIVTGGKRLAGSGVGSVRDCQAMLDFAGEHGIAADVEVVKMEYVNTAMERLERNDVRYRFVIDVAGSIGCAAV
>AET7Gv20824500
MAPTATATAAEQSQQHTKKAVGLAALDASGHLSPLAITRRSTGDDDVVIKILYCGICHSDLHSIKNDWKNAKYPMIPGHEIAGEVTEAGKNVTKFKAGDRVGVGCMVNSCQSCESCDKGFENHCPGMIFTYNSVDRDGTLTYGGYSSMVVVHERFVVRFPDAMPLDKGAPLLCAGITVYSPMKYHGLNVPGMHLGVLGLGGLGHVAVKFGKAFGMKVTVISSSPGKKQEALERLGADAFVVSKDADEMKAAMSTMDGIINTVSANIPMAPLFGLLKPNGKMIMVGLPEKPIEVPPFALVARNKTLAGSCIGGMRDTQEMLDLAAKHGVTADIEVIGAEYVNTAMERLAKADVRYRFVIDIANTLDKAAAAPATTE
>AET7Gv20929800
MAPTAAEQSQQHTRKAVGLAARDVSGHLAPLAITRRSTGDDDVVIKILYCGICHSDLHSIKNDWKDATYPVIPGHEIAGEVTEAGKNVTRFKAGDRVGVGCMVNSCQSCESCDKGFENHCPGMIFTYNRVDRDGTVTYGGYSSMVVVHERFMVRFPDAMPLDKGAPLLCAGITVYSPMKYHGLNAPGMHLGVLGLGGLGHVAVKFGKAFGMKVTVISSSPGKKQEALERLGADAFVVSKNADEMKAAMSTMDGIINTVSANIPMAPLFGLLKPNGKMVMVGLPEKPVEVPPFALVAKNKTLAGSFIGGMRDTQEMLDLAAKHGVTADIEVISAEYVNTAMERLAKADVRYRFVIDIGNTLDKAAAAAE

## Sheet: Anasus comosus
>AcoCAD1
MGSLASERKVTGWAARDPSGILSPFTYTLRTTGPEDVVIKVKYCGVCHTDIHQTKNHLGMSNYPMVPGHEVVGEVVEVGSAVRQFKVGE
TVGAGVIVGCCRECGSCKSGDEQYCGKKIWSYNDVYTDGKPTQGGFASAMIVDQKFVVKIPAGLAPEQAAPLLCAGVTVYSPLKHFGLMQGGLRGGIMGL
GGVGHMGVKIAKAMGHHVTVISSSDKKRAEATDHLGADAYIVSSDGAQMGAAADSLDYIIDTVPVFHPLEPYLSLLKVNGKLILMGVINQPLQFVTPLVM
LGRKTITGTFIGSMEETHEMLQFCEKKGLTSMIEIVKMDQVNEALERLERNDVRYRFVVDVANSNLDA*
>Aco006590.1
MAPSTENGEKLSPAEEHSRKAFGLAATDSSGHLSPFAFSRRNNGENDVTIKILFCGICHSDLHSIKNEWRNTIYPIVAGHEIAGLVTEV
GSKVQKYKVGDKVGVGCMVNSCQSCNNCNQGFENYCPGMILTYNSIDKDGSVTYGGYSNMIVVNEKFVIKFPENLPLDKGAPLLCAGITVYSPMKYHGLN
EPGKHLGVVGLGGLGHVAVKFGKAFGLKVTVISTSASKEKEAIERLGADAFLISKNPEQMQAAMGTMDGIIDTVSAPHSIPPLLALLKATGKMIMVGLPE
KPLEIPAFSLIMGGKNLAGSCIGGIKDTQEMLDFAGKHGVTADIELISADYVNTAIERLVKADVRYRFVIDIANSLNAA*
>Aco008870.1
METTPNHTQTVAGWAARDSSGKVTPFVFKRRENGVDDVTIKVLYCGMCHTDLHYIKNDWGITMYPVVPGHEITGVITKVGANVTNFKVG
DRVGVGCLAASCLNCEHCDQSEENYCEQAQFTYNGIFWDGSVTYGGYSKMLVADKRFVVHVPNNLPLDAVAPLLCAGITVFSPMKRHNMLEAGKKLGVVG
LGGLGHVAVKFGKAFGLQVTVISTSPSKEREARELLDADNFIVSTDPEAMQAGSRSLDYVIDTVAAKHSLGPILELLKVNGKLVLVGAPDKPLDLPSFPL
IFGKRVVSGSIIGGIKETQEMMDLCGEHNITCNIELIKPDYINDALDRLANNDVLKVKAKAKEKDAIPFSLSSRRTAEAVEDGKVTPFVFKRRENGVDDV
TIKVLYCGMCHTDLHHVRNDWGITMYPVVPGHEITGVITKVGSNVANFKVGDRVGVGCLAASCLECEHCKQSEENYCAQVQFTYNGIFWDGSITYGGYSE
MLVADKRFVVRVPDDLPLDVAAPLLCGGITVFSPMKQLNMLEFGKRLGVVGLGGLGHIAVKFGKAFGLHVTVISTSPSKEKEAKERLGADNFIVSTDPEA
MRAGSRTLDYIIDTVSAKHSLGPILELLKVKGKLAFVGAPDEPVELPSFPLIFGKRVVSGSLIGGMKETQEMMDLCAKHNITCDIELIKPDYINQALNRL
AKNDVRYRFVIDFTA*
>Aco014080.1
MLFYFTLFCIFYLLLVFYFLEISHQKKPTTHSLIVYVDSGLTPSEFEGTRRFREPQNQNPERDISAMDAECGAGSCLGWAARDPSGFLS
PYRFSRRVVGGDDVSLRITHCGVCYADVAWTRNALHNSMYPLVPGHEIVGVVAEIGSNVKGFKVGDHVGVGTYVDSCRDCEYCNDFLEVHCSKGSIGTFN
SIDIDGTVTKGGYSSYIVVHERYCFKIPDGYPLAMAAPLLCAGITVYTPMMRHKMNQPGKSLGVIGLGGLGHMAVKFGKAFGLKVTVFSTSESKREEALK
RLGADGFVNSSDQQQMESLTKTLDFIIDTASGDHPFDPYLSLLKICGTMVLVGFPSEVKLHPGSINLGSRSLSGSLTGGTKDTQDMIEFCAANKIYPEIE
IINIQYINEALERLIKKDVRYRFVIDIKNSLK*
>Aco001032.1
MDPALGWAARDASGVLSPFSFSRRPGGEDDVTIKILYCGICHTDLHIIKNDWGNAAYPVVPGHEIVGIVTGVGSNVDKFKVGEKVGVGY
MVDSCLSCDSCEQDYENYCDKVVNTSNGIFSDGTKTYGGFSDAIVVKERFVVHIPESLPLDKTAPLLCAGVTVYSPMKYFGLNESGKHLGVVGLGGLGHL
AVKFGKAFGMKVTVISGSPSKEKEAIEHLGADSFLVSRNPEQMQAARSTMDGIINTVSAFHPILPLISLLKVHGKMIMLGGPNKPLELYSYSLIQGKYQT
HTLLVFI*

## Sheet: Arabidopsis thaliana
>AtCAD4/AtCAD-C
MGSVEAGEKKALGWAARDPSGVLSPYSYTLRSTGADDVYIKVICCGICHTDIHQIKNDLGMSNYPMVPGHEVVGEVLEVGSDVSKFTVG
DVVGVGVVVGCCGSCKPCSSELEQYCNKRIWSYNDVYTDGKPTQGGFADTMIVNQKFVVKIPEGMAVEQAAPLLCAGVTVYSPLSHFGLMASGLKGGILG
LGGVGHMGVKIAKAMGHHVTVISSSDKKKEEAIEHLGADDYVVSSDPAEMQRLADSLDYIIDTVPVFHPLDPYLACLKLDGKLILMGVINTPLQFVTPLV
ILGRKVISGSFIGSIKETEEVLAFCKEKGLTSTIETVKIDELNIAFERLRKNDVRYRFVVDVAGSNLVEEAATTTN*
>AtCAD5/AtCAD-D
MGIMEAERKTTGWAARDPSGILSPYTYTLRETGPEDVNIRIICCGICHTDLHQTKNDLGMSNYPMVPGHEVVGEVVEVGSDVSKFTVGD
IVGVGCLVGCCGGCSPCERDLEQYCPKKIWSYNDVYINGQPTQGGFAKATVVHQKFVVKIPEGMAVEQAAPLLCAGVTVYSPLSHFGLKQPGLRGGILGL
GGVGHMGVKIAKAMGHHVTVISSSNKKREEALQDLGADDYVIGSDQAKMSELADSLDYVIDTVPVHHALEPYLSLLKLDGKLILMGVINNPLQFLTPLLM
LGRKVITGSFIGSMKETEEMLEFCKEKGLSSIIEVVKMDYVNTAFERLEKNDVRYRFVVDVEGSNLDA*
>AtCAD6/AtCAD-A
MERLSGEKEQSVEAFGWAARDSSGHLSPFVFSRRKTGEEEVRVKVLYCGICHSDLHCLKNEWHSSIYPLVPGHEIIGEVSEIGNKVSKF
NLGDKVGVGCIVDSCRTCESCREDQENYCTKAIATYNGVHHDGTINYGGYSDHIVVDERYAVKIPHTLPLVSAAPLLCAGISMYSPMKYFGLTGPDKHVG
IVGLGGLGHIGVRFAKAFGTKVTVVSSTTGKSKDALDTLGADGFLVSTDEDQMKAAMGTMDGIIDTVSASHSISPLIGLLKSNGKLVLLGATEKPFDISA
FSLILGRKSIAGSGIGGMQETQEMIDFAAEHGIKAEIEIISMDYVNTAMDRLAKGDVRYRFVIDISNTLAATRS*
>AtCAD9
MAKSPETEHPNKVFGWGARDKSGVLSPFHFSRRDNGENDVTVKILFCGVCHTDLHTIKNDWGYSYYPVVPGHEIVGIATKVGKNVTKFK
EGDRVGVGVISGSCQSCESCDQDLENYCPQMSFTYNAIGSDGTKNYGGYSENIVVDQRFVLRFPENLPSDSGAPLLCAGITVYSPMKYYGMTEAGKHLGV
AGLGGLGHVAVKIGKAFGLKVTVISSSSTKAEEAINHLGADSFLVTTDPQKMKAAIGTMDYIIDTISAVHALYPLLGLLKVNGKLIALGLPEKPLELPMF
PLVLGRKMVGGSDVGGMKETQEMLDFCAKHNITADIELIKMDEINTAMERLAKSDVRYRFVIDVANSLSPP*
>AtCAD3/AtCAD-F
MVDQNRAFGWAANDESGVLSPFHFSRRENGENDVTVKILFCGVCHSDLHTIKNHWGFSRYPIIPGHEIVGIATKVGKNVTKFKEGDRVG
VGVIIGSCQSCESCNQDLENYCPKVVFTYNSRSSDGTRNQGGYSDVIVVDHRFVLSIPDGLPSDSGAPLLCAGITVYSPMKYYGMTKESGKRLGVNGLGG
LGHIAVKIGKAFGLRVTVISRSSEKEREAIDRLGADSFLVTTDSQKMKEAVGTMDFIIDTVSAEHALLPLFSLLKVSGKLVALGLLEKPLDLPIFPLVLG
RKMVGGSQIGGMKETQEMLEFCAKHKIVSDIELIKMSDINSAMDRLVKSDVRYRFVIDVANSLLPESSAEILTEHVDHGVSITSRF*
>AtCAD2/AtCAD-E
MVDQNKAFGWAANDESGVLSPFHFSRRENGENDVTVKILFCGVCHSDLHTIKNHWGFSRYPIIPGHEIVGIATKVGKNVTKFKEGDRVG
VGVIIGSCQSCESCNQDLENYCPKVVFTYNSRSSDGTSRNQGGYSDVIVVDHRFVLSIPDGLPSDSGAPLLCAGITVYSPMKYYGMTKESGKRLGVNGLG
GLGHIAVKIGKAFGLRVTVISRSSEKEREAIDRLGADSFLVTTDSQKMKEAVGTMDFIIDTVSAEHALLPLFSLLKVNGKLVALGLPEKPLDLPIFSLVL
GRKMVGGSQIGGMKETQEMLEFCAKHKIVSDIELIKMSDINSAMDRLAKSDVRYRFVIDVANSLLPESSAEILTEQVDHGVSITSRF*
>AtCAD8/AtCAD-B2
MGKVLQKEAFGLAAKDNSGVLSPFSFTRRETGEKDVRFKVLFCGICHSDLHMVKNEWGMSTYPLVPGHEIVGVVTEVGAKVTKFKTGEK
VGVGCLVSSCGSCDSCTEGMENYCPKSIQTYGFPYYDNTITYGGYSDHMVCEEGFVIRIPDNLPLDAAAPLLCAGITVYSPMKYHGLDKPGMHIGVVGLG
GLGHVGVKFAKAMGTKVTVISTSEKKRDEAINRLGADAFLVSRDPKQIKDAMGTMDGIIDTVSATHSLLPLLGLLKHKGKLVMVGAPEKPLELPVMPLIF
ERKMVMGSMIGGIKETQEMIDMAGKHNITADIELISADYVNTAMERLEKADVRYRFVIDVANTLKPNPNL*
>AtCAD7/AtCAD-B1
MGKVLEKEAFGLAAKDESGILSPFSFSRRATGEKDVRFKVLFCGICHTDLSMAKNEWGLTTYPLVPGHEIVGVVTEVGAKVKKFNAGDK
VGVGYMAGSCRSCDSCNDGDENYCPKMILTSGAKNFDDTMTHGGYSDHMVCAEDFIIRIPDNLPLDGAAPLLCAGVTVYSPMKYHGLDKPGMHIGVVGLG
GLGHVAVKFAKAMGTKVTVISTSERKRDEAVTRLGADAFLVSRDPKQMKDAMGTMDGIIDTVSATHPLLPLLGLLKNKGKLVMVGAPAEPLELPVFPLIF
GRKMVVGSMVGGIKETQEMVDLAGKHNITADIELISADYVNTAMERLAKADVKYRFVIDVANTMKPTP*
>AtCAD1/AtCAD-G
MSSSESVENECMCWAARDPSGLLSPHTITRRSVTTDDVSLTITHCGVCYADVIWSRNQHGDSKYPLVPGHEIAGIVTKVGPNVQRFKVG
DHVGVGTYVNSCRECEYCNEGQEVNCAKGVFTFNGIDHDGSVTKGGYSSHIVVHERYCYKIPVDYPLESAAPLLCAGITVYAPMMRHNMNQPGKSLGVIG
LGGLGHMAVKFGKAFGLSVTVFSTSISKKEEALNLLGAENFVISSDHDQMKALEKSLDFLVDTASGDHAFDPYMSLLKIAGTYVLVGFPSEIKISPANLN
LGMRMLAGSVTGGTKITQQMLDFCAAHKIYPNIEVIPIQKINEALERVVKKDIKYRFVIDIKNSLK*

## Sheet: Asparagus officinalis
>AsoCAD1
MGSIASERTATGWAARDPTGVLSPYTYTLRATGPEDVVIKVLYCGICHTDIHQTKNHLGASNYPMVPGHEV
VGEVVEVGPDVSKVRVGETVGAGCIVGCCRECGPCKSNIEQYCNKKIWSYNDKYTDGKPTMGGFASSMVVDQKFVVKIPAGLAPEQAAPLLCAGVTVYSP
LRYYDLTAPGLRGAILGLGGVGHMGVKIAKAMGHHVTVISSSDKKRKEAMDDLGADAYLVSSDEAQMATALDSLDYIIDTVPALHPLEPYLALLKVHGKL
IMMGVINQPMQFITPMIMLGRKMITGSFIGSIDETEEVLEFCKKKGLTSIIEMVKLDQINEALERLERNDVSWDEWLEADRMLKFTDENVRKQKELKKQS
TEKSSKSGRSIQNKPKSSNDAKLDKEEHRNLGSRGKKRKGQSGLEEKETRSQDKLAILQFPLTLKKQLVDDWEFVTQLGKLVKLPRSPNVDDILKKYLDY
RTKKDGMVAESVAEILKGLRCYFDKALMAMLLYKKERQQYHEAVGDKVSPSTIYGAEHLLRLFVKLPELLAYVNMEEEALAKLQQKLSDFLKFLQKNQST
FFLSTYDGANSMDEADD*
>evm.model.AsparagusV1_08.2856
MGELQSAFGWAARDPTGVLSPFSFSRRALRDNDVTLKILYCGICHTDLHIIKNDFGNAMYPVVPGHEIVGT
VTKAGSNVHKFKCGDKIGVGYMVGSCNACYSCAEGFENYCTEIVPTSNGIYNDGKITYGGFADNLVVDEHFAVRLPENLALEKAAPLLCAGITVYSPMKY
FGLNKAGKHLGVVGLGGLGHVAVKFGKAFGMKVTVISTSPKKEKEAVEHLGADAFLVSRNPEQIKAAMRTMDGIIDTVSANHPITPLLALLKTRGKMINV
GLPNKPLEVPAFSLIQGGRTLAGSYIGGMRDAQEMIDFAGEHNITAEVEVVSMDYVNTAFERLAKGDVRYRFVIDIANTLSPA*
>evm.model.AsparagusV1_06.141
MATKENGKKVLPEEEHPRKAFGWAARDSSGILSPFSFSRRSNGAEDVTIKILYCGICHSDLHSIKNEWGNAR
YPLVPGHEIVGVVTEVGTDVNKFKVGDKVGVGCMVNSCRSCHSCKQDSENYCPQMILTYNSADKDGTMTYGGYSNMLVVNEHFAVKIPENLPLDKGAPLL
CAGITVYTPMKLFGLNEPGKHIGVVGLGGLGHVAVKFAKAFGMKVTVISSTKSKEKEAIESLGADSFIVSSNPQQIQAAMGTMDGIIDTVSAVHAIMPLI
FLLKAHGKMILVGLPDKPFELPAFSLILGGKILAGSAMGGLKDTQEMIDFAGKHNITADIELIQMEDVNKAMERLAKGDVKYRFVIDVANSKIDGLCI*
>evm.model.AsparagusV1_07.2451
MTKVNGWAALEANGKIAPFVFQRRQNGDDDVSIKILYCGMCHTDLHHLRNDWGISIYPLVPGHEITGVVTE
IGSNVKEFKIGDKVGVGCLAASCLNCEFCDNSEENYCEEVQFTYGGIFWDGSVTYGGYSEMLVAHKRYVVHIPDNLPLDAAAPLLCAGITVYSPMKQHDM
LHPGKKLGVVGLGGLGHVAVKIAKAFGLHVTVISTSPSKEKEAREQLGADDFIISTDPKQLQAGSRTLDYIIDTVAAKHSLGPILQLLKVSGTLVLVGAP
DKPVDLPSFPLIFGKRKVVGSLIGGMKETQEMMNVCSEHSITCDIEVVKPEYINEAIERLSKNDVKYRFVIDIAGKSEI*
>evm.model.AsparagusV1_04.1080
MAKNPPNHMQTVSGWAAMDSSGKITPFVFKRRENGVDDVSIKIMYCGICHTDLHHIKNAWGITMYPLVPGH
EITGIITKVGENVSNFKVGDRVGVGCIAASCLDCDFCKDSQENYCDKLQFTYNSIFWDGSITYGGYSRMLVADKRYVIHIPDSLPLDSAAPLLCAGITVF
SPMKQHNMLQTAGKRLGVVGLGGLGHIAVKFGKAFGLHVTVISTSPSKEREARERLGADDFIVSTNSKQMKGAMRSLDFIXXXXXXSIIRRRSGSTPRSS
CISPNFRQKSDNGKYNWGNQRDSGDDGFVREAQHNL*
>evm.model.AsparagusV1_03.1566
MENSQRALGWAAKDADGVLSPIKLSLRAKNDDDIIFKILYCGVCHTDLSTIKNEWGTARYPIVPGHEIIGV
VIEVGITVYIKIPENMPLEKIAPLMCAGITVYSPMKYFGLNEKGKHLGVIGLGGLGHVAVKFAKAFGMRVTVVESNPEKRKEAMDVLGADSFLVSNCLEE
MEAADGTIDGIIDTVPTVHDLHPIISLLKVHGKLIVLGGPSKPDELLTLSLIKAGKMIAGSCIGGIKDTQEMINFAAKHNITAEVEVIGIDYANKAMERL
SKGDVRYRFVIDIVNSL*

## Sheet: Brachypodium distachyon
>BdCAD1
MGSIASEERTVTGWAARDADGHLSPYTYTLRKTGPEDVLVKVLYCGICHTDIHQAKNHLGASKYPMVPGHEVVGEVVEVGGEVSKYSAGDVVGVGVIVGCCRECRPCKASVEQYCNKRIWSYNDVYTDGRPTQGGFSSAMVVDQKFVVRIPAGLAPEQAAPLLCAGVTVYSPLKHFGLMSPGLRGGILGLGGVGHMGVKVAKSMGHHVTVISSSGKKRAEAMDDLGADAYLVSSDADQMAAAADSLDYVIDTVPVKHPLEPYLSLLKMDGKLVLMGVIGEPLSFVSPMVMLGRKSITGSFIGSMEETEEVLKFCVEKGLTSQIEVVKMDYLNEALERLERNDVRYRFVVDVAGSKIEDAA*
>BdCAD4
MEQGKAALGWAARDASGHLSPYNFSRRVQKDDDVTIKVLFCGICHTDLHIIKNEWGNALYPIVPGHEVVGVVTDVGPGVKNFKAGETVGVGYFLDSCRTCDSCSKGHENYCPTLVLTSNGVDYDGATTQGGFSDVVVVNQDYVVRVPDTLPPDGAAPLLCAGVTVYSPMMQYGLNAPGKHLGVVGLGGLGHMAVKFGKAFGMKVTVISSSLRKREEALDRLGADDFLVSSDAEQMKAAAGAMDGIIDTVSAGHPIVPLLELLRPMGQMVVCGAPSEPLQLPAYAVITGGKRIAGNGVGSVRDCQAMLDFAGEHGITADVEVVKMDYVNTAVERLERNDVRYRFVIDVAGSLQQGGAA*
>BdCAD5
MSHHLHLRGSVPPLSFRGGLDARFSPGVPWHFASSSSNVGVAAASSARTLRPPQHRAKVMAKEAGEQETAALGWAARDASGVLSPFDFSRRAQKDDDVTIKVLYCGICHTDLYIIKNEWGNAMYPVVPGHEILGVVTDVGSGVTKFKAGETVGVGYFVGSCRSCESCGNGYENYCYGMVLTSNGIDAEHGGAVTQGGFSDVIVVNEDYVVRVPDGLPLDKAAPLLCAGVTVYSPMMRFGLNAPGKHLGVVGLGGLGHVAVKFGKAFGMKVTVISTSPGKREEAIEKLGADDFLVSRDPGQMQAAFGTMDGILDTVSAWHPISPLFALMKPMGQMVFVGGPTKPLELPAVAIVPGGKGIAGNCVGGMRDCQAMLDFAGKHGITAEVEVIKMDYVNTALER…
>BdCAD6
MEVTPNHTQTVSGWAATDESGKVAPFIFKRRENGVDDVTIKVEYCGMCHTDLHFVNNDWGITMYPVVPGHEITGVVTKVGTNVSTFKAGDRVGVGCISGSCLDCEHCARSEENYCDKVTLTYNGVFWDGSVTYGGYSGMFVANKRFLVRIPDSLPLDAAAPLLCAGITVYSPMKQHGMLDQRGAGRRLGVVGLGGLGHVAVKFGKAFGLRVTVISTSPAKEREARENLMADDFVLSTDQKQMQAMARSLDYVIDTVSASHSLGPILELLKVNGKLVLVAAPDKPVELPSFPLIFGKRTVSGSMTGGMKETQEMMDLCGEHGITCDIELVFTDRINDALARLARNDVRYRFVLDIGGSNARL*
>BdCAD2
MAPTAAEQGGHPQHTKKAVGLAARDASGHLSPLAITRRSTGDDDVAIKILYCGICHSDLHSIRNEWANATYPMIPGHEIAGEVTEVGKNVTKFKAGDRVGVGCMVNSCQSCESCDVGFENQCPGMIFTYNSTDRDGTCTYGGYSSAVVVHERFVVRFPDAMPLDKGAPLLCAGITVYSPMKYHGLNVPGLHLGVLGLGGLGHVAVKFGKAFGMKVTVISSSPGKKEEALGLLGADAFVVSKDPEEMKAAMGTMDGIINTVSANVPMAPLFGLLKPNGKMIMVGLPDKPIEVPAFALVAKNKTLAGSCIGGMADTQEMLDIAAKHGVTAEIEVVGADYVNTALERLVKADVRYRFVIDIANTLDKVAGAAAE*
>BdCAD7
MAPTPTTTEAAAEQQQQLPRKVLGLAAHDASGNLTPIRISRRNTGDDDVAIKVLYCGICHSDLHTIKNDWKNAIYPVVAGHEITGLVTEVGKNAEGSFKAGDRVGVGCMVNSCRSCESCEEGSENYCSKVVFSYNSLDRDGTVTRGGYSDTVVVDARFVVRFPDALPLDAGAPLLCAGASVYAPMTRHGLAAPGKHVGVIGLGGLGHVAVKFARAFGAKVTVISTSPGKREEALDKVGADAFVLSGDPAEMKAAAGTMHGIINTACAGGAVSMYQYFALLRPHGKMILVGLPEKPLQVPAFALVGGGKTLAGSFIGSVRETQEMLDFAAEHGVAADVEVIGAGEVNTAMERLAKGDVRYRFVIDVGNTLKAD*
>BdCAD3
MRSHWCREDPTPARQLRPERKPNKILEDPFLHARFLGSSPPPKIERRAPVRGEVGAGSWFLCLLLSLPPSCFCSLIGMAAECESGNCHAWAAKDPSGTLSPYKFNRRTVQSGDISLRITHCGVCYADVIWTRNQHNDSVYPLVPGHEIAGVVTEVGSDVNGFKVGDHVCVGTYVNSCRDCENCNSFLENHCSKFVFTFNGVDTDGTVTKGGYSGHIVVHERYCYKIPDGYPLEKAAPLVCAGITVYTPMIRHNMNQPGKSLGVIGLGGLGHMAVKFGKSFGLKVTVFSTSESKREEAISLLGADNFVISSDKKQMESLKSSLHFIVDTASGNHPFDPYLSLLKVGGVMALLSFPEEIRIHPATLNLGARTLAGSVTGGTKDTQEMINFCAANKIYPDIE…

## Sheet: Cicer arietinum
>CaCAD1
MGSLDVERTTVGWAATDPSGILAPYTYTLRNTGPDDVYIKIHYCGICHTDVHQIKNDLGMSNYPMVPGHEMVGEVLEVGSNVTRFSVGEIVG
VGLLVGCCKSCRACESDIEQYCNKKIWSYNDVYTDGKATQGGFAEATVVEQKFVVKIPEGLAAEQVAPLLCAGVTVYSPLSHFGLKQSGLRGGILGLGGV
GHMGVIVAKAMGHHVTVISSSDKKKKEALEDLGADDFLVSSDTIRMQEAADSLDYIIDTVPVGHPLEPYLSLLKLDGKLILMGVINTPLQFLTPMVMIGR
KTITGSFVGSIKETEEMLEFWKEKGLSSMIEIVTMDYINKAFERLEKNDVRYRFVVDVKGSKLDE*
>Ca_11548
MAKEGEVVEHPHKAFGWAARDSSGFLSPFNFSRRETGEKDVAFKVLYCGICHSDVHMAKNEWGNSVYPLVPGHELVGVVTEVGSKVEKFKVG
DKVGVGYIIDSCGSCQNCSENLENYCPKHTVTCGSKYRDGSITYGGYSDSMVADQHFVIRIPHNLPLEAAAPLLCAGITVYSPLRHFGLDKPGLHIGVVG
LGGLGHMAVKFAKAFGAYVTVISTSPDKEKEAIQHLGADSFLISRDPNQMQAAVDTLDGIIDTVSASHPLLPLISLLKSQGKLVMVGAVAKPLELPIFSL
LTGRKIVAGSLIGGIKETQEMIDFAAEHNVMPEIEVVPIDYVNTAMDRLVKADVKYRFVIDIGNSLKPSL*
>Ca_11546
MALQPEAEHPKKAFGWAARDSSGVLSPFKFSRRETGEKDVTFKVLYCGICHSDLHMLKNEWGSSIYPIVPGHEIAGEVTEVGSKVKKFKVGD
KVGVGCLVGSCDSCQSCSDDLENYCSKMILTYSAKNVDGTVTYGGYSDTMVADEHFVILIPDGLPLDVAAPLLCAGITVYSPLKYFGLDKPGLNLGVVGL
GGLGHMAVKFAKAFGANVTVISTSPNKKKEAIEHLGADSFVVSREQDQMQAVMGSFDGIIDTVSAMHPLLPLIGLLKNHGKLVMVGAPEKPLELPVFPLI
GGRKIIGGSCIGGLKETQEMIDFAAKHDVKPDIEVVPVDYINTAMERLLKGDVKYRFVIDIGNTLKPSS*
>Ca_11551
MENTLSNEKEIPVFGWAARDSSGILSPFSFSRRANGDRDITIKILYCGICHADVHFAKDELGHSIFPMVPGHEIVGEVIKVGPNVTKFKIGD
IAGVGPFCGSCGSCSNCEKGWESYCSKAILTYNAHDHDGSITYGGYSNKIVVNEHFAIIMPKGLPLEGAAPLLCAGLTVYSPMMHHGLCQSGQHLGVVGL
GGLGHVAVKFAKAFGMKVSVISTSPGKKKEALERLGADSFLLINDQQQLQEAKDTMDGIIDTVSGPHSLHPLIDMLKTCGKLILVGASITPPVLPYMPLM
FGRKIIAGSAGGGMKESQDMMDFAAKHNITADIEVISMDYVNTAFERLAKNDVKYRFVIDVANTLN*
>Ca_11547
MATQHELEHPNKAFGWAARDTSGVLSPFNFSRRETSEKDVAIKVLYCGICHSDLHMAKNDWGISTYPLVPGHEIVGIVTKVGSKVEKFKIGE
KVGVGFMVDSCRSCQNCSDNLENYCPKPYTPTSGGKHSDGSITYGGYSDSIVVDEHFIVHISDGLPLESAAPLLCAGITVYSPLKYFGLDKPGLHIGIVG
LGGLGHLAVKFAKAFGAYVTVISTSPNKEKEALEHLGADSFLVSRDQDKMQAAMNTLDGILDTVSGDHSLLPLLGLLKSHGKLVMLGVPTKPLEISAFPL
ILGRKLVAGSAIGGLKETQEMIDFAAKHNVKPDVEIIPMDYVNTAMERLLKADVKYRFVIDIGNTLKPSS*
>Ca_20758
MTQTTPNHTQTVSGWAAHDTSAKITPYTFKRRENGVTDVTIKILYCGICHTDLHHAKDDWGITMYPVVPGHEITGVITKVGSDVKGFKEGDR
VGVGCLAASCLDCEYCKTDQENYCDNLQFVYNGIFWDGSITYGGYSEMLVADYRYVVHIPESLPMDAVAPLLCAGITVFSPLKDHDLVSSPGKKIGVVGL
GGLGHMAVKFGKAFGHHVTVISTSPSKEAEAKERLGADDFLLSSNPDQLQAAKRSLDFILDTVSADHALMPILELLKVNGTLFMVGAPDKPLQLPAFPLI
FGKRSIKGGIIGGIKETQEMLEVCGKHNITCDIELIKPDTINEAFVRLAKNDVRYRFVIDIAGTSKI*
>Ca_09643
MALSPPTELPLKAFGWAATDTSGVLSPFHFSRREIGEDDVSLKILFCGVCHSDLHTLKNDWGFTTYPVVPGHEIVGIVTKVGNNVKNFREGD
KVGVGVIVESCQTCENCDQDLENYCPRTVFTYNSPYKGTRTQGGYSDFVVVHQRYVLRFPDNLPLDAGAPLLCAGITVYSPMIYYGMTEPGKHLGVAGLG
GLGHVAIKFGKAFGLKVTVISTSPSKESEAIDKLGADSFLVSKDPEKMKAAMGTMDYIIDTISAVHSLMPLLGLLKLNGKLVTVGLPNKPLELPIFPLVA
GRKLIGGSNIGGMKETQEMLDFCGKHNITADIELIKMDEINTAMERLHKADVKYRFVIDVANSLSSL*
>Ca_00170
MSSESVGEDCLGWAARDASGVLSPYKFNRRALGSEDVYIKITHCGVCYADVVWTRNKHGDSKYPVVPGHEIAGVVAKVGSNVHSFKVGDHVG
VGTYINSCRDCEYCNDRLEIHCVKGSVYTFNGVDFDGTITKGGYSTSIVVHERYCFMIPKSYPLASAGPLLCAGITVYSPMMRHKMNQPGKSLGVVGLGG
LGHMAVKFGKAFGLRVTVFSSSESKKEEALSLLGADNFVVSSNQEEMAALAKSLDFIIDTASGDHPFDPYMSLLKISGVLVLVGFPSEVKFSPANLILGS
RTVAGSVTGGTKEIQEMVDFCAAKGIYPDIELIPIGYSNEALDRVINKDVKYRFVIDIENSLK*
>Ca_11550
MARQPEFEHSKKAFGWAARDTSGVLSPFNFSRRKTGEKDVTFKVLYCGICHSDLHKAKNDWGTTHYPLVPGHEVVGIVTEVGSKVRKFKIGD
RVGVGCLVDSCQSCENCANNLENYCPQFTLTDGSKNSDGTTTYGGYSDSMVSDEHFVFNIPDVLPLDVAAPLLCAGITVYSPLRYFGLDKPGLHIGVAGL
GGLGHMAVKFAKAFGAYVTVISTSPYKQNEAIQHLGADSFLISRDQDQTKVAMGSLDGIIDTISADHPLLPLIGLLKSHGKLVMVGAPEKPLELHVFPLL
AGTRIICCYTYR*

## Sheet: Citrus sinensis
>CsCAD1
MGSLDTERATIGWAAKDPSGILSPYTYTLRNTGAEDVYIKVLYCGICHTDIHQIKNDLGMSNYPMVPGHEVVGEVKEVGSEVSNFKVGDKVGVGVLVGCCRNCRPCEADVEQYCNKKIWSYNDVYTDGKPTQGGFAESMVVDQKFVVKIPDGMALEQAAPLLCAGVTVFSPLSHFGLKQSGLRGGILGLGGVGHMGVLIAKAMGHHVTVISSSDKKRVEAMEHLGADQYLVSSDATRMQEAADSLDYIIDTVPANHPLEPYLSLLKLDGKLILTGVINTPMQFLTPMVMLGRKAITGSFIGSMKETKEMLEFCREKGVTSMIEVIKMDYVNKAFERLEKNDVRYRFVVDVAGSKLDP*
>orange1.1g018246m
MAKSPETEHPQKAIGWAARDNTGTFSPFHFSRRETGADDVTIKILFCGICHSDLHCARNEWGVTNYPIVPGHEIVGTVTKVGNNVSKFKEGDKVGVGVLVASCQKCESCQQGLENYCPNMILTYNSIDRDGTKTYGGYSDLIVVDQHYVLRFPDNMPLDAGAPLLCAGITVYSPMKYYGMTEPGKHLGVAGLGGLGHVAVKIGKAFGLKVTVISTSPKKESEAISKLGADAFLVSSDPAKVKAAMGTMDYIIDTVSAVHSLAPLLGLLKVNGKLVTVGLPEKPLEVPIFALVGARRLVGGSNVGGMKETQEMLDFCAKHNIAADIELVRMDQINTAMERLAKSDVKYRFVIDVGNSKLQ*
>orange1.1g018094m
MGQAPEQEHPKNAFGWAARDTSGVLSPFHFSRRATGEKDVTFKVTHCGICHSDLHLIKNEWGNAIYPIVPGHEIVGVVTEVGSKVSKFKVGDKVGVGCMVGSCRSCDSCAIDLENYCPKVIMTYANKYHDGTITYGGYSDIMVADEHFVVRIPEGTPLDATAPLLCAGITVYSPLRFYGLDKPGMHVGVVGLGGLGHVAVKFAKAMGVKVTVISTSPSKKSEAIERLGADSFLVSRDQDEMQAAMGTMDGIIDTVSAVHPLMPLIGLLKSQGKLVLVGAPEKPLELPAFSLLMGRKIVGGSMIGGMKETQEMIDFAAKHNIRADIEVIPADYVNTALERLAKADVRYRFVIDVANTMKSTP*
>orange1.1g018067m
MGQAPEQEHPKNAFGWAAKDTSGVLSPFHFSRRATGEKDVTFKVTHCGICHSDLHMIKNEWGNTIYPIVPGHEIVGVVTEVGSKVSKFKVGDKVGVGCMVGSCRSCDSCAIDLENYCPKVIMTYANKYHDGTITYGGYSDIMVADEHFVVRIPEGTPLDATAPLLCAGITVYSPLRFYGLDKPGMHVGVVGLGGLGHVAVKFAKAMGVKVTVISTSPSKKSEAIERLGADSFLVSRDQDEMQAAMGTMDGIIDTVSAVHPLMPLIGLLKSQGKLVLVGAPEKPLELPAFSLLMGRKIVGGSMIGGMKETQEMIDFAAKHNIRADIEVIPADYVNTALERLAKADVRYRFVIDVANTMKSTP*
>orange1.1g018096m
MGQAPEQEHPKNAFGWAAKDTSGVLSPFHFSRRATGEKDVTFKVTHCGICHSDLHMIKNEWGNTIYPIVPGHEIVGVVTEVGSKVSKFKVGDKVGVGCMVGSCRSCDSCAIDLENYCPKVIMTYANKYHDGTITYGGYSDIMVADEHFVVRIPEGTPLDATAPLLCAGITVYSPLRFYGLDKPGMHVGVVGLGGLGHVAVKFAKAMGVKVTVISTSPSKKSEAIERLGADSFLVSRDQDEMQAAMGTMDGIIDTVSAVHPLMPLIGLLKSQGKLVLVGAPEKPLELPAFSLLMGEKIVGGSMIGGMKETQEMIDFAAKHNIRADIEVIPADYVNTALERLAKADVRYRFVIDVANTMKSTP*
>orange1.1g018158m
MAQTTPNHTQSVVGWAAHDPSGKITPYIFKRRENGVNDVTIKILYCGICHTDIHHVKNDWGITMYPVVPGHEITGIITKVGSNVKNFKVGDRAAVGCLAAACMECEFCKDSQENYCDKIQFTYNGIFWDGSITYGGYSEMLVADYRFVVHVPENIAMDAAAPLLCAGITVFCPMKDNNLIDSPAKKRIGIVGLGGLGHVAVKFGKAFGHHVTVISTSPSKEKEAKELLGADEFILSTNAMQMQAGKRTLDFILDTVSAKHSLGPILELLKVNGTLSVVGAPEAPFELPSFPLIFGKRSVKGSMTGGMRETQEMMNVCGKYNITCNIEVIKPDQINEALDRLARNDVRYRFVIDIAGGARE*

[truncated: 15 more sheets: Hordeum vulgare, Linum usitatissimum , Musa acuminata, Oropetium thomaeum, Oryza sativa, Panicum virgatum, Physcomitrella patens, Picea abies, Pinus taeda, Sorghum bicolor, Spirodela polyrhiza, Triticum aestivum, Triticum urartu, Zea mays, Zostera marina]
